# Supplementary material for: Sugar-Sweetened Beverages and Artificially Sweetened Beverages Consumption and the Risk of Nonalcoholic Fatty Liver (NAFLD) and Nonalcoholic Steatohepatitis (NASH)
Source: Nutrients. 2023 Sep 15;15(18):3997. doi: 10.3390/nu15183997 (PMC10534429; doi:10.3390/nu15183997)
Supplement: Supplementary file 1 [file nutrients-15-03997-s001.zip]

Archive with 1 entries (1 files):
- nutrients-2568473-supplementary.pdf
